# Supplementary material for: Unique Microbial Characterisation of Oesophageal Squamous Cell Carcinoma Patients with Different Dietary Habits Based on Light Gradient Boosting Machine Learning Classifier
Source: Nutrients. 2025 Apr 14;17(8):1340. doi: 10.3390/nu17081340 (PMC12030675; doi:10.3390/nu17081340)
Supplement: Supplementary file 1 [file nutrients-17-01340-s001.zip]

Archive with 1 entries (1 files):
- nutrients-3584095-supplementary.pdf
